# Supplementary material for: The influence of atrial fibrillation on the mortality of incident ESRD patients undergoing maintenance hemodialysis
Source: PLoS One. 2020 Jan 30;15(1):e0228405. doi: 10.1371/journal.pone.0228405 (PMC6992232; doi:10.1371/journal.pone.0228405)
Supplement: S1 Dataset — (XLSX) [file pone.0228405.s001.xlsx]

## Sheet: Sheet1
NO.	GENDER	incident_HD	OUTCOME	Duration_mon	expired reason	expired_reason_correct	analysis_septic_shock	pre_AF	Aspirin	Plavix	Warfarin	Thyroid	VHD	R_NSR	R_AF	IVS_1	LVEDD_1	LVPW_1	LVESD_1	AO_1	LA_1	EF_1	LV Mass_1	E_1	A_1	MS_1	MR_1	AS_1	AR_1	BH_1	BW_1	BSA_1	IVS_2	LVEDD_2	LVPW_2	LVESD_2	AO_2	LA_2	EF_2	LV Mass_2	E_2	A_2	MS_2	MR_2	AS_2	AR_2	BH_2	BW_2	BSA_2
1	0	1	0	79.4				0	0	0	0	0	0	1	0	14	48	13	34	28	39	55	279	51	110	0	1	1	1	155	59	1.53	14	48	13	34	28	39	55	279	51	110	0	1	1	1	155	46	1.41
2	0	1	0	60.5333				0	0	0	0	0	0	1	0	13	49	13	30	33	43	69	249	51	89	0	1	0	1	155	58.9	1.53	13	43	12	29	36	43	61	216	68	109	0	1	0	1	152.3	59.6	1.5
3	0	1	0	69.7				0	0	0	0	0	0			**														149	86.5	1.55	13	62	13	48	30	46	44	367	94	81	0	2	0	1	153	80	1.58
4	1	1	0	31.3667				0	1	0	0	0	0	1	0	8	46	8	21	29	37	84	*	90	71	0	1	0	0	167	67	1.71	12	55	12	38	26	48	57	300	106	129	0	1	0	1	169.2	65	1.73
5	0	1	0	28.5333				0	0	0	0	0	0	1	0	12	56	12	46	30	38	37	278	108		0	1	0	0	165.7	61.7	1.67	**
6	0	1	1	97.3333	4	2		0	0	0	0	0	0			**														160	95.7	1.71	10	45	11	31	30	55	58	**	73	98	0	2	0	0	151.9	63.5	1.51
7	1	1	0	27.1667				0	0	0	0	0	0	1	0	13	38	14	18	34	45	84	176	75	112	0	0	0	0	162	65	1.64	**							**
8	1	1	0	29.3333				0	0	0	0	0	0			**														166.8	59.9	1.67	16	51	15	34	38	36	63	**	87	108	0	0	0	0	160.8	54.6	1.56
9	0	1	0	33.0333				0	0	0	0	0	0			**														152	53.5	1.47	12	33	12	20	27	36	67	**	62	97	0	0	0	1	165	52	1.54
10	1	1	0	29.3				1	1	0	0	0	1	0	1	16	53	16	36	39	57	60	*	141	59	0	1	0	1	166.9	81.6	1.75	13	61	13	53	36	46	26	**	126		0	2	0	1	162	77	1.68
11	1	1	0	85.5333				0	0	0	0	0	0			**														160	65	1.61	12	49	11	37	41	36	50	**	65	86	0	1	0	0	170	73.3	1.77
12	1	1	0	97.5333				0	0	0	0	0	0			**														**			**							**
13	1	1	0	19.0667				0	0	0	0	0	0	1	0	14	54	15	33	31	52	68	339	81	123	0	1	2	2	163	52.7	1.54	14	40	13	26	32	47	64	**	46	93	0	0	1	2	161	54	1.55
14	0	1	0	39.3333				0	1	0	0	0	1	1	0	14	60	14	39	28	40	61	*	82	113	0	2	0	1	155	50.5	1.47	15	44	14	30	27	35	61	**	46	99	0	0	0	1	153	45.6	1.39
15	0	1	1	71.3333	3	4		0	0	0	0	0	0			**														**			11	45	11	26	29	45	73	**	98	72	0	2	0	1	152	51.7	1.47
16	0	1	1	24.5333	6	4		0	0	0	0	0	0	1	0	14	46	8	22	29	40	83	*	50	78	0	0	0	0	154.5	63.3	1.54	**							**
17	0	1	0	7.5				1	0	0	0	0	0			**														156	28.9	1.12	**							**
18	0	1	0	26.8				0	0	0	0	0	0	1	0	12	44	12	24	32	40	77	*	73	112	0	1	0	1	155	59	1.53	14	45	14	25	30	32	60	**	59	93	0	1	0	0	155	52.4	1.5
19	1	1	0	49.8				0	0	0	0	0	0	1	0	13	49	13	32	33	33	65	*	78	104	0	1	0	1	148	60	1.45	**							**
20	1	1	0	54.9				0	0	0	0	0	0	1	0	14	73	15	59	29	43	20	*	157	40	0	1	0	1	162	48.1	1.47	13	65	14	57	36	52	25	**	145	69	0	2	0	0	163	46	1.44
21	0	1	1	3.2	5	3	1	1	0	0	0	0	0	0	1	17	31	15	20	33	33	67	189	**		0	0	0	0	155	56	1.52	15	45	15	29	32	30	65	**	78	117	0	3	0	1	155	56	1.52
22	0	1	0	155.9				0	0	0	0	0	0			**														***			15	44	13	24	28	40	77	**	82	125	0	1	0	1	155	49	1.45
23	0	1	1	14.5	4	2		0	0	0	0	0	0	1	0	11	40	13	23	31	32	73	*	32	96	0	1	0	0	154	55.2	1.5	12	47	13	38	32	35	41	**	79	105	0	1	0	0	156	47	1.43
24	0	1	0	69.9333				0	0	0	0	0	0			**														***			10	55	11	43	31	37	50	**	73	107	0	1	0	1	150	52.9	1.45
25	0	1	0	75.0667				0	0	0	0	0	0	1	0	9	40	11	22	19	28	78	*	**		0	0	0	1	155	55	1.52	12	44	12	25	30	32	75	**	56	106	0	1	0	1	154	51.5	1.48
26	1	1	0	26.2				0	0	0	0	0	0			**														***			**							**
27	1	1	0	32.7667				0	0	0	0	0	0			**														***			16	49	16	37	33	45	49	**	24	89	0	1	0	1	176	68.9	1.83
28	1	1	1	35.2333	4	2		1	0	0	0	0	0	0	1	14	52	15	32	36	59	69	330	122		0	1	2	1	166	68	1.7	16	56	16	47	31	51	32	**	106		0	1	2	1	169	59.2	1.67
29	1	1	0	41.9				1	0	0	0	0	0			**														***			13	46	13	30	25	36	65	**	40	82	0	1	1	0	167.3	69	1.72
30	1	1	0	51.4667				0	0	0	0	0	0			**														***			13	55	13	37	32	49	60	**	69	136	0	2	0	0	166.7	68.6	1.71
31	1	1	0	118.6				0	0	0	0	0	0			**														***			**							**
32	0	1	0	72.3667				0	0	0	0	1	1	1	0	10	56	11	36	26	44	63	249	77	91	0	2	0	1	166	71.6	1.71	12	53	10	33	31	42	67	**	89	104	0	1	0	1	167	73	1.73
33	1	1	1	5.4	1	1		0	0	0	0	0	0	1	0	15	45	15	40	33	39	30	*	137		0	3	0	1	172	61.5	1.71	**							**
34	0	1	1	4.9	5	3	1	1	1	0	0	0	0	0	1	15	34	18	15	31	30	87	*	40	70	0	0	0	0	143	83.9	1.47	**							**
35	0	1	0	24.2				0	0	0	0	0	0	1	0	11	49	11	27	31	36	75	207	94	104	0	1	0	0	154	54	1.5	**							**
36	0	1	1	62.7	4	2		0	0	0	0	0	0			**														**			13	50	13	30	34	31	70	**	55	108	0	1	0	0	152	51	1.47
37	1	1	1	3.4	5	3	1	0	1	0	0	0	0	1	0	12	56	12	32	34	39	73	*	40	116	0	0	0	0	165	68.3	1.69	14	57	14	40	31	45	58	**	92	153	0	1	0	0	165	58.2	1.63
38	1	1	0	25.7				0	1	0	0	0	0			**														***			**							**
39	0	1	0	60				1	0	0	0	0	1	1	0	15	50	15	30	33	47	69	347	118/109		0	2	0	0	151.1	76.7	1.54	13	53	13	37	30	47	57	**	85	113	0	1	0	1	156	69.5	1.58
40	1	1	0	59.9333				0	0	0	0	0	0			**														***			12	49	12	26	29	38	78	**	116	146	0	1	0	0	170	60.6	1.69
41	1	1	0	111.633				0	0	0	0	0	0			**														***			12	40	12	24	29	29	71	**	47	67	0	0	0	0	168	56	1.62
42	1	1	0	1.06667				1	0	0	0	0	0	1	0	14	45	13	23	32	41	78	240	137		0	1	0	0	170	65.9	1.74	**							**
43	1	1	0	15.1333				0	1	0	0	0	0	1	0	14	48	13	27	36	38	74	251	43	75	0	1	0	1	164.6	63	1.66	10	47	10	25	29	36	78	**	49	76	0	1	0	1	167	61.7	1.69
44	0	1	0	20.8				0	0	0	0	0	0	1	0	11	43	9	26	30	29	71	146	61	107	0	1	0	0	151	50.5	1.45	**							**	82	127
45	0	1	1	11.6667	7	4		1	0	0	0	0	0	1	0	9	39	9	26	26	27	62	103	75	129	0	1	0	0	157	32.5	1.19	10	33	9	26	29	31	46	**	32	81	0	1	0	0	155	56	1.52
46	0	1	1	21.5	1	1		1	0	1	0	0	0	0	1	11	43	12	23	24	33	59	*	66		0	1	0	0	147	55.5	1.42	15	46	13	26	27	43	73	**	48	116	0	1	0	1	147	57.5	1.43
47	1	1	0	45				0	0	0	0	0	0	1	0	10	56	9	32	32	41	72	*	67	104	0	1	0	1	178	66	1.81	16	54	16	35	33	39	63	**	67	84	0	1	0	0	178	50	1.57
48	0	1	1	43.6333	1	1		1	0	0	0	0	0			**														***			**							**
49	0	1	0	148.033				0	0	0	0	0	0			**														***			15	50	15	28	34	41	72	**	68	102	0	0	0	0	145	52.4	1.39
50	1	1	1	54.7	1	1		0	0	0	0	0	0			**														***			13	53	12	35	32	47	63	**	138		0	2	0	0	160	57	1.58
51	1	1	1	39.7667	4	2		0	0	0	0	0	0			**														***			11	62	12	47	35	56	47	**	103	85	0	1	0	0	169.2	93	1.82
52	1	1	1	53.7	5	3	1	0	0	0	0	0	0			**														***			10	50	15	33	30	41	63	**	94	106	0	1	0	1	166	54	1.58
53	0	1	0	3.33333				0	1	0	0	1	0	1	0	10	50	15	33	30	41	63	241	94	106	0	1	0	1	149	65	1.48	13	38	13	20	32	33	80	**	76	135	0	1	0	0	149	56.4	1.45
54	0	1	0	79.5				0	0	0	0	0	0	1	0	14	42	9	26	29	30	70	*	61	49	0	1	0	1	150	50	1.44	13	46	13	27	26	41	72	**	57	92	0	1	0	2	150	41.3	1.31
55	0	1	1	75.4333	5	3	1	0	0	0	0	0	0			**														***			10	56	13	44	34	37	44	**	114	84	0	3	0	2	150	50.6	1.44
56	0	1	0	22.4667				0	1	0	0	0	0	1	0	10	43	11	33	26	50	47	174	141	56	0	1	0	0	150	52.3	1.45	11	33	11	25	30	42	50	**	81	26	0	1	0	0	152	50	1.45
57	0	1	0	103.467				0	0	0	0	0	0			**														***			9	55	9	45	34	49	35	**	105	79	0	2	1	0	153	53	1.48
58	0	1	0	22.8				0	0	0	0	0	0	1	0	17	50	15	30	39	35	70	*	43	87	0	1	0	1	153	52.5	1.48	19	45	15	31	36	42	62	**	59	116	0	1	0	1	155	53	1.51
59	1	1	0	26.7333				0	0	0	0	0	0			**														***			**							**
60	0	1	0	20.6333				0	0	0	0	0	0	1	0	12	46	12	33	33	43	56	*	56	72	0	1	0	0	155	84.4	1.62	15	49	14	27	29	45	76	**	122	77	0	1	1	1	155	84.4	1.62
61	0	1	0	19.7333				0	0	0	0	1	1	1	0	13	48	16	33	30	50	58	*	144	106	0	2	0	0	154	55.8	1.51	16	44	16	32	32	49	55	**	70	103	0	2	0	0	158	48.8	1.46
62	1	1	1	24.4667	4	2		0	0	0	0	0	0	1	0	11	40	10	27	36	32	64	135	36	67	0	1	0	0	172	78	1.81	**							**
63	0	1	0	27.4667				0	0	0	0	0	0	1	0	15	40	13	27	30	39	72	*	100	129	0	1	0	0	162.7	68.5	1.66	12	53	13	38	33	35	55	**	79	137	0	1	0	1	161	64	1.62
64	0	1	0	4.33333				0	1	0	0	0	0	1	0	15	47	14	27	29	41	70	254	69	129	0	1	0	1	145	53	1.39	13	49	12	34	25	41	56	**	177	110	0	3	1	1	145	37.8	1.23
65	0	1	1	83.5333	5	3	1	0	0	0	0	0	0	1	0	14	43	13	21	27	33	83	218	40	75	0	1	0	0	151.5	52.1	1.46	14	45	14	26	30	37	74	**	53	89	0	1	0	0	158	53.8	1.54
66	0	1	0	81.0667				0	0	0	0	0	0	1	0	13	53	14	34	28	34	63	*	72	88	0	1	0	0	149	62	1.47	12	45	12	29	32	34	64	**	59	95	0	0	0	0	146	57	1.42
67	1	1	0	90.9333				0	0	0	0	0	0			**														***			14	42	13	26	32	46	68	**	133		0	1	0	1	159.4	65.2	1.61
68	0	1	0	27.9667				0	0	0	0	1	0	1	0	16	42	12	22	27	41	78	233	70	45	0	0	0	0	148.6	58.3	1.45	10	36	9	23	26	31	68	**	60	81	0	1	0	0	140.6	49.8	1.33
69	0	1	1	45.7333	4	2		0	0	0	0	0	0			**														***			18	43	13	26	24	48	71	**	66	108	0	1	0	0	167.5	66	1.71
70	0	1	0	58.9				0	0	0	0	0	0			**														***			9	43	10	27	31	43	70	**	46	94	0	2	0	1	168	54	1.59
71	1	1	1	74.3667	5	3	4	0	0	0	0	0	0			**														***			12	49	13	28	34	39	52	**	55	74	0	0	0	0	158	64	1.58
72	1	1	0	56				0	1	0	0	0	0	1	0	13	57	12	33	30	43	71	313	64	113	0	1	0	1	161.6	73.1	1.66	**							**
73	1	1	1	77	8	4		0	0	0	0	0	0			**														***			13	71	13	57	31	41	40	**	97	37	0	1	0	0	165	55.6	55.6
74	0	1	0	27.9667				0	0	1	0	0	0	1	0	10	41	12	29	29	33	59	157	50	79	0	0	0	1	142.4	46.6	1.34	13	54	13	38	27	38	57	**	104	97	0	2	0	1	142.2	45	1.33
75	1	1	0	8.63333				1	0	1	0	0	0	1	0	14	56	15	41	38	33	51	364	53	114	0	1	0	1	158	55	1.55	18	55	15	34	40	47	66	**	56	128	0	3	0	2	158	54	1.54
76	0	1	1	8.06667	8	4		0	0	0	0	0	0	1	0	12	38	12	21	26	42	77	*	57	99	0	1	0	1	155	37.6	1.27	**							**
77	1	1	0	12.7				0	0	0	0	0	0	1	0	14	46	13	28	34	38	69	237	62	89	0	1	0	1	168	67	1.72	11	50	12	34	36	40	59	**	71	98	0	0	0	1	170	61.8	1.71
78	1	1	0	61.5				0	0	1	0	0	0			**														***			14	41	12	24	31	44	64	**	70	117	0	0	0	0	168	67	1.72
79	1	1	1	18.6333	5	3	1	1	0	0	0	0	0	1	0	13	54	12	33	33	36	69	*	60	108	0	1	0	0	155	53.4	1.51	**							**
80	0	1	0	72.2667				0	1	0	0	0	0	1	0	13	57	13	34	31	43	69	*	75	102	0	1	0	0	149.8	54.3	1.45	11	47	10	31	30	39	60	**	68	108	0	1	0	1	149.7	57	1.46
81	1	1	1	10.7	5	3	1	0	0	1	0	0	0	1	0	13	40	13	28	23	33	66	*	39	60	0	0	0	0	160.3	53	1.54	15	39	17	22	32	36	74	**	85	154	0	0	2	0	160	58.1	1.59
82	0	1	0	60.4				0	0	0	0	0	0	1	0	14	52	14	27	35	24	79	*	98	79	0	0	0	0	163	67	1.66	12	46	11	23	33	45	80	**	69	110	0	0	0	1	162	68	1.65
83	0	1	0	34.0667				0	0	0	0	0	0	1	0	12	50	14	35	23	42	58	267	139	125	0	1	0	1	160	57	1.58	12	48	12	30	30	40	67	**	64	94	0	0	1	1	161	57	1.6
84	1	1	0	99.0667				0	0	0	0	0	0			**														***			**
85	0	1	0	21.3				1	1	0	0	0	0	1	0	17	41	13	23	35	43	74	252	160	125	0	0	0	0	152	63.6	1.51	**
86	0	1	0	66.1333				0	0	0	0	0	0			**														***			11	52	10	24	28	40	85	**	120	137	0	0	0	0	146.2	47	1.38
87	0	1	0	2.93333				1	0	0	0	1	1	0	1	15	38	14	21	29	41	76	191	**		0	2	2	0	155	43.3	1.37	14	43	12	29	31	42	63	**	162	96	0	3	0	0	155	40.1	1.31
88	1	1	0	49.2				0	1	0	0	0	0	1	0	14	62	13	37	36	56	68	*	118	75	0	1	0	0	166.9	85.3	1.77	14	55	14	43	39	51	41	354	72	114	0	1	0	0	167	80	1.75
89	1	1	1	29.7667	4	2		0	0	0	0	0	1	1	0	10	50	10	37	30	34	36	*	110	30	0	2	0	0	161.1	63.8	1.62	10	54	11	44	32	39	38	226	162	90	0	2	0	2	163	51.8	1.53
90	0	1	0	23.4				1	0	0	0	1	1	0	1	12	45	13	36	35	48	48	*	101		0	2	0	1	150.8	60.9	1.49	**
91	0	1	0	42.2667				0	0	0	0	0	0	1	0	13	33	13	18	34	31	78	*	38	99	0	0	0	0	160	65.8	1.62	13	39	13	25	33	29	63	**	44	96	0	1	0	0	161	58	1.6
92	0	1	0	82.8667				0	0	0	0	0	0	1	0	13	41	12	27	30	33	64	186	55	92	0	1	0	1	154.8	58.1	1.52	11	43	10	23	25	35	78	164	115	93	0	1	0	0	158	53.7	1.54
93	0	1	0	86.4667				0	0	0	0	0	0	1	0	15	59	13	36	29	52	65	*	104	99	0	1	0	1	146	53	1.4	12	38	13	21	25	47	76	158	152		0	1	0	1	150	44	1.35
94	0	1	0	65.9667				0	0	1	0	0	0	1	0	11	55	11	30	2	43	76	*	52	80	0	1	0	2	147	51	1.41	12	56	11	39	32	45	56	**	81	110	0	2	1	1	153	53.5	1.49
95	1	1	1	5.3	5	3	1	1	0	1	0	0	0	0	1	13	42	9	30	37	31	53	*	99		0	0	0	1	175	54	1.62	12	39	13	18	33	32	85	167	52	114	0	1	0	0	175	54	1.62
96	1	1	0	70.9				0	0	0	0	0	0			**														***			13	53	14	36	32	49	60	**	104		0	2	0	0	167	68.2	1.71
97	1	1	0	109.8				0	0	0	0	0	0			**														**			**
98	0	1	1	64.7	4	2		0	0	0	0	0	0			**														**			14	42	14	31	26	39	70	**	75	69	0	2	0	2	150	48.5	1.42
99	1	1	0	10.3				1	1	0	0	0	0	0	1	13	53	12	29	31	30	75	265	59	94	0	1	0	1	167	94.6	1.8	15	57	14	41	33	49	53	**	99	83	0	1	0	1	167	55	1.6
100	1	1	1	4	5	3	1	1	1	0	0	0	1	0	1	15	65	11	52	45	59	41	*	*		0	3	0	2	158.9	70.2	1.62	14	59	14	51	53	51	29	**	165		1	1	1	1	163	49.7	1.5
101	0	1	0	70.8				0	0	0	0	0	0	1	0	16	26	15	14	30	39	81	*	*		0	0	1	0	153.5	62	1.52	14	44	14	25	26	47	74	**	87		0	1	2	0	150	59.2	1.47
102	1	1	0	4.3				0	1	0	0	1	0	1	0	15	48	16	25	34	44	80	*	45	93	0	1	0	1	161	63	1.62	13	56	15	32	35	55	73	354	50	80	0	1	0	0	161	61.8	1.61
103	0	1	0	85.9333				0	0	0	0	0	0	1	0	12	50	12	30	32	39	70	*	33	90	0	0	0	0	150	56	1.46	12	51	12	36	29	39	56	**	64	112	0	1	0	0	150.5	46.8	1.4
104	1	1	1	11.5333	1	1		0	0	0	0	0	0	1	0	14	50	14	24	40	30	84	290	62	106	0	1	0	1	165	46.9	1.47	12	50	12	24	**	**	60	**	96	127	0	0	0	0	165	50	1.51
105	0	1	1	70.3667	5	3	1	0	0	0	0	1	0			**														**			13	45	14	25	36	40	72	**	53	85	0	1	1	1	158	62.9	1.58
106	0	1	0	64.7333				1	1	0	0	0	1	0	1	12	47	13	27	29	56	70	*	125	98	0	2	0	0	150	49.5	1.44	16	31	15	21	26	38	61	**			0	1	1	1	154.4	48	1.43
107	1	1	0	88.1333				0	0	0	0	0	0	1	0	16	46	16	35	33	38	47	*	**		0	0	0	0	178	102	1.96	15	46	16	30	31	45	63	303	60	82	0	1	0	1	178	99.6	1.95
108	0	1	0	32.4333				0	0	0	0	0	0	1	0	9	37	9	23	25	32	66	*	52	87	0	1	0	0	153	37.4	1.26	9	45	9	26	27	32	72	144	80	120	0	1	0	0	151	46.8	1.4
109	1	1	0	133.067				0	0	0	0	0	0			**														***			15	54	15	42	30	46	45	371	79	100	0	1	0	1	181.6	70.5	1.89
110	1	1	0	32.6667				0	0	0	0	0	1	1	0	15	42	13	28	35	34	60	*	43	71	0	2	0	1	162.3	71.3	1.66	13	69	13	53	39	45	43	**	61	105	0	1	0	1	164.9	70	1.69
111	1	1	0	29.3				0	0	1	0	0	0	1	0	15	48	14	27	29	41	73	314	42	61	0	1	0	0	175	61	1.72	14	49	13	36	32	39	53	**	33	56	0	1	0	0	173	61	1.71
112	0	1	1	24.9667	5	3	1	1	1	0	0	0	0			**														**			13	45	13	28	26	48	68	231	105		0	2	0	0	148	60.1	1.45
113	1	1	1	21.3333	4	2		0	0	0	0	0	0			**														**			19	41	21	20	33	41	82	**	48	66	0	1	0	3	159	65.5	1.6
114	0	1	0	103.767				0	0	0	0	0	0			**														**			14	40	15	22	26	40	76	217	109	140	0	1	3	2	151	57.9	1.48
115	1	1	0	119.867				0	0	0	0	0	0			**														**			13	61	14	44	38	46	52	**	101	113	0	2	0	1	169.3	56	1.62
116	1	1	1	47.1667	5	3	5	0	0	0	0	0	0	1	0	15	56	15	33	38	41	68	*	42	85	0	0	0	0	163	57.5	1.61	10	57	11	34	38	50	70	**	68	91	0	1	0	1	163	52.3	1.54
117	0	1	1	87.0667	1	1		0	0	0	0	0	0	1	0	18	55	16	40	31	43	52	*	57	85	0	1	0	0	163	93	1.74	15	60	14	40	35	43	60	421	146	89	0	1	0	0	163	76.1	1.69
118	0	1	0	80.5				0	0	0	0	0	0	1	0	15	42	18	19	26	47	76	*	84	132	0	1	0	0	165	60.6	1.66	15	51	16	24	31	48	76	**	114	156	0	1	0	0	156	60	1.55
119	0	1	0	61.3333				0	1	0	0	0	0	1	0	11	44	10	20	31	36	85	157	40	68	0	0	0	0	153	65	1.53	13	44	12	22	31	37	82	**			0	1	1	1	153	67	1.53
120	0	1	0	48.2667				0	0	1	0	0	0	1	0	13	48	14	32	26	36	61	276	52	100	0	0	0	0	144	53	1.38	16	48	15	35	29	51	52	**	114	106	0	1	1	1	138	54	1.31
121	1	1	1	48.7	2	4		0	0	1	0	0	0			**														**			14	52	14	36	42	51	56	319	98	49	0	1	0	1	159.6	68.1	1.62
122	1	1	0	55.1667				0	0	0	0	0	0	1	0	18	36	17	23	32	37	67	259	60	80	0	0	0	0	172.8	73.3	1.8	12	47	12	25	34	44	76	230	77	98	0	1	0	1	172.8	70.1	1.79
123	1	1	0	87.6667				0	0	0	0	0	0			**														**			13	41	14	22	22	38	78	**	76	134	0	1	0	0	165	66.4	1.68
124	0	1	1	84	5	3	6	0	0	0	0	0	0			**														**			14	44	14	35	35	45	44	**			0	2	0	1	150	36.6	1.23
125	1	1	1	31.6667	4	2		0	0	0	0	0	0			**														**			9	43	10	26	30	28	70	134	34	83	0	1	0	0	170	66.2	1.74
126	1	1	1	60.7	4	2		0	1	0	0	0	0			**														**			13	61	12	52	38	45	30	**	56	65	0	1	0	1	177	79.5	1.88
127	0	1	0	17.4667				0	0	0	0	0	0			**														**			**
128	1	1	0	38.7333				0	0	0	0	0	0			**														**			13	56	13	38	30	34	58	**	80	99	0	0	0	1	163	68.6	1.66
129	1	1	0	46.6				0	0	0	0	0	0	1	0	10	37	11	20	30	31	77	118	45	60	0	0	0	0	157.5	48	1.45	12	12	34	**	41	59	250	**	70	96	0	0	0	1	157.5	51	1.49
130	1	1	0	114.667				0	0	0	0	0	0			**														**			14	60	14	35	33	38	71	407	80	103	0	0	0	0	168	98.6	1.82
131	0	1	0	64.4				0	0	0	0	0	0	1	0	9	44	9	26	33	21	74	**	39	78	0	0	0	0	157	51	1.49	13	47	12	25	30	31	77	240	102	127	0	1	0	0	157	50	1.48
132	0	1	0	29.3667				0	1	0	0	0	0	1	0	14	49	13	27	35	42	75	273	71	87	0	1	0	1	150	52	1.45	16	55	17	35	30	61	65	449	161	100	0	3	0	1	155	44	1.38
133	0	1	0	50.4667				0	0	0	0	0	0	1	0	9	43	9	27	31	37	67	*	67	103	0	1	0	1	149	55.3	1.45	9	43	9	27	31	37	67	**	67	103	0	1	0	1	149	51	1.43
134	0	1	1	53.3	3	4		0	0	0	0	0	0			**														**			14	43	14	25	31	39	74	**	62	97	0	3	0	0	158	54	1.54
135	1	1	0	28.3333				1	1	0	0	0	0			**														**			**
136	0	1	1	27.5333	5	3	3	0	0	0	0	0	0	1	0	12	50	12	31	37	42	67	*	34	129	0	1	0	1	153	48.7	1.44	12	48	11	31	39	41	64	**	52	144	2	1	2	1	153	44.5	1.38
137	0	1	0	109.233				0	0	0	0	0	0			**														**			13	55	13	37	37	39	62	311	64	95	0	0	0	1	147	48	1.39
138	0	1	0	125.267				0	0	0	0	0	0			**														**			11	56	10	34	31	43	70	246	90	108	0	3	0	1	154	73	1.57
139	1	1	0	125.3				0	0	0	0	0	0			**														**			10	49	10	33	26	36	60	**	55	88	0	1	0	0	167	64	1.7
140	1	1	0	66.5667				0	1	0	0	0	0	1	0	13	58	15	45	37	44	46	386	55	84	0	1	0	0	165	83.5	1.74	12	50	13	35	37	45	58	241	43	82	0	1	0	0	156	78	1.61
141	0	1	0	113.867				0	0	0	0	0	0			**														**			14	47	14	26	31	44	74	279	66	105	0	1	1	1	158	54.6	1.55
142	1	1	0	70.2				0	0	0	0	0	0	1	0	14	43	14	26	35	43	69	219	88	104	0	1	0	1	166	71.7	1.71	11	53	11	30	39	38	71	**	111	128	0	2	0	2	172	76.2	1.8
143	0	1	0	106.167				0	0	0	0	0	0			**														**			10	45	10	26	31	32	72	**	87	70	0	0	0	0	155	53	1.51
144	0	1	1	3.9	3	4		1	0	0	0	0	0	1	0	12	53	12	43	32	47	41	*	113	78	0	1	0	0	152	48.3	1.43	13	57	13	45	27	36	34	**	56	101	0	0	0	0	155	73.6	1.58
145	0	1	1	85.9	5	3	3	0	1	0	0	0	0			**														**			25	40	15	27	34	47	61	**	46	77	0	2	0	0	155	59.2	1.53
146	0	1	1	39.8	5	3	3	0	0	0	0	0	0			**														**			11	42	12	25	34	34	69	172	120	147	0	1	0	0	150	61	1.48
147	1	1	0	39				0	0	0	0	0	0	1	0	12	61	13	43	42	45	55	371	58	87	0	1	0	0	165	79.6	1.72	13	41	14	22	35	44	78	**	81	108	0	2	0	0	167	77.6	1.74
148	0	1	1	38.9	5	3	2	0	0	0	0	0	0			**														**			**
149	0	1	1	65.1	5	3	2	0	0	0	0	0	0			**														**			14	34	13	20	29	29	73	**			0	0	2	0	151	55	1.47
150	1	1	0	81.3667				0	0	0	0	0	0			**														**			17	56	17	43	34	43	45	482	109	100	0	1	3	1	155	56.1	1.52
151	0	1	0	61.6				0	0	0	0	0	0	1	0	10	44	10	26	29	35	72	*	59	25	0	2	0	0	153	46	1.4	14	43	13	24	34	36	74	222	62	99	0	0	0	2	153	55.2	1.49
152	1	1	1	64.7333	5	3	1	0	0	0	0	0	0			**														**			12	41	12	27	36	37	62	**			0	1	0	2	159	48.3	1.46
153	1	1	0	25.0667				0	0	0	0	0	0			**														**			9	56	12	45	33	50	40	235	54		0	1	0	1	175	70.6	1.82
154	0	1	0	78.2333				0	0	0	0	0	0			**														**			14	43	14	28	38	36	65	**	56	117	0	0	0	1	145	66.2	1.44
155	0	1	1	66.7333	5	3	6	0	0	0	0	0	0			**														**			14	31	13	14	31	33	87	**	85	31	0	2	0	1	145	39	1.25
156	1	1	0	102.2				0	0	0	0	0	0			**														**			14	48	13	27	35	44	73	276	134	95	0	0	0	0	170	56.7	1.64
157	1	1	0	44.4667				1	1	0	0	0	1	0	1	12	48	12	34	33	40	38	*	**		0	2	0	0	163	62	1.64	12	51	10	35	32	47	59	**	101		0	2	0	1	163.5	61	1.64
158	1	1	1	65	4	2		0	0	0	0	0	0			**														**			15	52	20	32	39	47	68	431	58	129	0	1	3	2	166.8	60	1.67
159	1	1	0	3.06667				0	0	0	0	0	0	1	0	10	50	10	38	28	36	55	*	95	109	0	0	0	0	161	52.1	1.53	**
160	1	1	0	65.4667				0	0	0	0	0	0			**														**			19	55	18	32	38	48	71	537	94	123	0	1	0	1	162	69	1.65
161	1	1	0	134.333				0	0	0	0	0	0			**														**			**
162	1	1	0	10.5333				0	0	0	0	0	0	1	0	12	47	13	29	27	29	67	*	83	136	0	1	0	1	155	53.3	1.51	9	55	11	49	35	42	23	226	52	105	0	2	0	0	155	49.6	1.46
163	0	1	0	57.1				0	1	0	0	0	0			**														**			**
164	1	1	0	55.5333				1	1	0	0	0	0	1	0	16	59	16	41	35	48	56	454	91	49	0	0	0	1	164.1	69.4	1.68	12	52	12	37	30	45	54	264	81	109	0	1	0	1	164	79.7	1.71
165	0	1	0	38.7333				0	1	0	0	0	0			**														**			15	43	14	26	30	42	70	**	78	121	0	0	0	0	146	52.3	1.4
166	1	1	0	29.0667				0	0	0	0	0	1	1	0	14	56	13	37	36	51	63	*	122	93	0	2	0	1	167	88.1	1.78	14	56	13	37	36	51	63	**	122	93	0	2	0	1	167	73.4	1.73
167	0	1	1	89.4667	4	2		0	0	0	0	0	0			**														**			13	55	14	44	33	36	41	**	123		0	1	1	1	150	58.6	1.47
168	1	1	1	20.5	4	2		0	1	0	0	0	1	1	0	10	61	10	52	31	48	30	*	96	58	0	2	0	1	156	85	1.63	13	58	13	49	32	42	29	**	125	74	0	2	0	1	160	79.2	1.66
169	0	1	1	40.5333	5	3	1	0	0	0	0	0	0	1	0	15	42	14	26	33	41	69	239	60	88	0	1	0	0	160	72	1.64	15	63	14	49	26	43	42	468	93		0	2	0	1	160	57.6	1.59
170	0	1	0	80				0	0	0	0	0	0			**														**			**
171	1	1	1	10.2	7	4		1	1	0	0	0	1	0	1	14	34	14	35	35	82	65	*	83		0	2	0	1	171.5	151.8	2.03	15	56	15	31	37	87	75	**	123		0	2	0	1	175	122.5	1.99
172	1	1	1	58.7	4	2		0	0	0	0	0	0			**														**			**
173	1	1	0	28.6				0	1	0	0	0	0	1	0	16	43	16	27	34	38	66	287	66	73	0	1	0	0	171	91	1.84	19	55	15	38	39	37	58	**	49	72	0	1	0	0	171	92	1.84
174	1	1	0	87.4				0	0	0	0	0	0			**														**			12	45	11	29	36	40	65	**	66	112	0	1	0	0	156.9	64	1.57
175	1	1	1	62.9667	5	3	7	0	0	0	0	0	0	1	0	11	57	10	34	36	24	69	*	52	63	0	1	1	0	168	63	1.71	16	45	15	33	37	44	56	**	70/96	96	0	2	0	0	172	60.7	1.7
176	1	1	1	13.0667	5	3	1	1	0	0	0	0	0	0	1	10	41	10	25	32	31	69	*	*		0	0	0	0	164	67.5	1.67	8	52	9	30	28	40	72	**	103		0	0	0	0	164	68.6	1.67
177	1	1	1	35.1	4	2		0	0	0	0	0	0			**														**			14	61	14	43	35	45	55	**	111	77	0	1	0	0	167	85	1.77
178	0	1	0	39.7667				0	0	0	0	0	1	1	0	16	50	14	33	34	40	63	*	118	178	0	3	1	1	158	65.7	1.59	**
179	0	1	1	72.4	5	3	2	0	0	1	0	0	0	1	0	14	48	13	38	31	45	40	*	100	116	2	1	0	1	150	63.5	1.49	12	55	12	39	33	40	54	**	66	79	0	1	0	0	140.6	43.2	1.3
180	0	1	1	41.2333	5	3	2	0	0	0	0	0	0	1	0	10	46	10	26	28	41	75	*	69	97	0	1	0	1	149	73.5	1.51	9	45	10	31	24	35	59	**	56	109	0	0	0	1	144	55.9	1.39
181	1	1	0	37.1				0	0	0	0	0	0			**														**			12	44	12	31	40	24	56	**	41	75	0	0	0	0	**	60	**
182	1	1	1	9.73333	5	3	1	1	0	0	0	0	0	0	1	17	61	18	35	33	43	72	*	48	77	0	1	0	1	167	80	1.75	12	64	12	43	32	50	60	347	114	72	0	1	0	1	168	61	1.69
183	0	1	1	18.7	7	4		0	0	0	0	0	0	1	0	14	53	14	32	36	38	69	*	62	74	0	1	0	0	148	77.6	1.51	12	54	13	27	30	34	59	269	54	92	0	1	0	0	160	88.7	1.69
184	1	1	0	97.8333				0	0	0	0	0	0			**														**			**
185	1	1	0	80.3667				0	0	0	0	0	0			**														**			13	40	13	26	32	43	66	180	80	90	0	1	0	0	165	67	1.68
186	0	1	0	40.1333				0	0	0	0	0	0			**														**			13	51	13	35	27	39	59	**	104	102	0	2	0	0	162.1	75	1.67
187	1	1	0	3.2				0	0	0	0	0	0			**														**			**
188	1	1	0	57.3				0	0	0	0	0	0	1	0	14	54	14	42	39	37	42	*	89	100	0	1	0	0	163	60	1.63	14	51	13	40	43	36	43	**	67	110	0	0	0	0	166.2	78.4	1.73
189	1	1	0	134.3				0	0	0	0	0	0			**														**			13	46	12	30	36	51	64	**	79	110	0	1	0	1	160	60.2	1.6
190	1	1	1	35.2	6	4		0	0	0	0	0	0			**														**			**
191	1	1	0	21.0667				0	0	0	0	0	0	1	0	9	41	16	24	26	39	72	*	52	90	0	0	0	0	168	51.8	1.55	15	47	14	30	29	31	60	**	80	112	0	0	0	0	163	60.4	1.63
192	1	1	0	110.733				0	0	0	0	0	0			**														**			20	54	21	36	39	64	63	**			0	1	1	0	181	80	1.93
193	0	1	0	100.933				0	0	0	0	0	0			**														**			13	40	12	21	26	36	78	175	53	89	0	1	0	1	146	56.7	1.41
194	1	1	0	111.167				0	0	0	0	0	0			**														**			11	54	10	37	48	36	57	**	55	117	0	1	1	3	167	68.8	1.71
195	0	1	0	36.1				1	0	0	0	0	0			**														**			**
196	1	1	0	97.5333				0	0	0	0	0	0			**														**			15	56	14	47	35	49	35	382	134	40	0	1	0	2	178	73.5	1.87
197	0	1	0	80.6				0	1	0	0	0	0			**														**			12	48	11	31	29	42	61	**	52	73	0	1	0	1	153	48	1.43
198	0	1	0	136.533				0	0	0	0	0	0			**														**			9	44	10	25	30	34	75	**	38	46	0	1	0	0	149.3	56.5	1.45
199	0	1	1	19.2667	5	3	1	0	0	0	0	0	0			**														**			8	67	8	54	22	26	60	**	65	93	0	0	0	0	147	46.6	1.38
200	0	1	1	67.5	5	3	1	0	0	0	0	0	0			**														**			11	32	12	14	26	26	89	**	80	114	0	0	0	2	140	42.5	1.29
201	0	1	1	30.3667	4	2		1	0	0	0	1	0	1	0	10	46	10	28	34	42	70	*	63	75	0	1	0	0	163	96	1.75	13	43	12	214	34	44	75	214	85	99	0	1	0	2	163	78.3	1.69
202	0	1	1	8.43333	5	3	2	1	0	0	0	0	0	1	0	12	50	12	39	30	47	43	240	91	54	0	1	0	0	160	67.7	1.62	12	53	11	40	27	48	48	**	119	62	0	1	0	0	160	55.7	1.57
203	1	1	1	42.1667	3	4		0	0	0	0	0	0			**														**			**
204	0	1	0	65.6333				0	0	0	0	0	0			**														**			**
205	0	1	1	92.5667	4	2		0	0	0	0	0	0			**														**			13	46	13	30	28	38	55	**	33	66	0	1	0	0	166	63.1	1.68
206	0	1	0	48.1667				0	0	0	0	0	0			**														**			12	49	13	28	27	39	73	**	89	79	0	1	0	0	146	42	1.31
207	1	1	0	97.5333				0	0	0	0	0	0	1	0	12	51	14	34	35	41	61	286	124	114	0	1	0	0	166	104	1.82	9	36	9	20	31	42	75	**	90	98	0	1	0	0	166.3	90.3	1.78
208	1	1	0	22.8667				0	0	0	0	0	0	1	0	15	51	16	32	39	44	65	*	99	118	0	1	0	1	157.2	56.8	1.55	13	59	15	39	38	38	64	407	115	110	0	1	0	0	158	47.9	1.45
209	1	1	0	62.2667				0	0	0	0	0	0			**														**			17	46	15	24	41	39	78	322	61	110	0	0	0	0	159	97.5	1.71
210	0	1	0	103.833				0	0	0	0	0	0			**														**			12	44	11	27	30	32	67	190	75	132	0	3	1	2	138	38	1.21
211	1	1	1	53.4333	5	3	1	0	0	0	0	0	0	1	0	14	66	13	55	39	31	34	*	**		0	0	0	0	179	56.3	1.67	**
212	0	1	0	105.333				0	0	0	0	0	0			**														**			13	53	12	33	31	41	65	277	72	61	0	1	0	0	166	74.5	1.72
213	0	1	0	21.9333				0	0	0	0	0	0			**														**			**
214	1	1	1	17.6667	5	3	1	0	0	0	0	0	0			**														**			**
215	0	1	0	75.7667				0	0	0	0	0	0	1	0	17	46	13	30	30	43	65	*	74	93	0	1	0	0	148	51.7	1.42	13	45	13	27	35	31	71	**	48	113	0	1	0	0	153	46.3	1.4
216	1	1	0	23.3333				0	1	0	0	0	0	1	0	12	50	12	30	30	32	71	*	63	83	0	1	0	0	165	68	1.68	14	51	13	31	36	41	69	**	83	106	0	1	0	1	165	59	1.64
217	0	1	1	30.9667	5	3	4	0	0	0	0	0	0			**														**			9	46	11	32	23	26	55	167	48	83	0	1	0	1	150	31.4	1.14
218	0	1	0	110.9				0	0	0	0	0	0			**														**			**
219	0	1	1	51.5667	5	3	4	0	0	0	0	0	0			**														**			13	44	12	26	31	35	70	**	101	182	0	0	0	0	154	62	1.53
220	1	1	1	63.9	4	2		0	0	0	0	0	0			**														**			14	41	13	26	35	33	65	206	38	101	0	0	0	0	163	77.5	1.69
221	1	1	1	5.5	8	4		0	0	0	0	0	0			**														**			**
222	1	1	1	67.1333	4	2		0	0	0	0	0	0			**														**			**
223	1	1	0	72.3				0	1	0	0	0	0	1	0	14	55	13	30	32	43	65	313	40	65	0	0	0	0	173.5	79.7	1.83	16	50	17	33	37	47	64	**	88	80	0	1	0	1	172.5	83.8	1.83
224	1	1	1	36.4667	4	2		0	0	0	0	0	0			**														**			12	45	12	30	35	27	65	**	44	84	0	0	0	0	170	50.6	1.55
225	0	1	0	103.067				0	0	0	0	0	0			**														**			14	64	14	50	32	51	42	**	137	120	0	1	1	0	164	74	1.69
226	1	1	1	115.033	4	2		0	0	0	0	0	0			**														**			17	59	15	40	32	54	59	486	96	123	0	1	0	1	167	74.5	1.73
227	0	1	0	52.4667				0	0	0	0	0	0	1	0	16	41	14	20	31	37	82	*	43	62	0	1	0	1	151	50.2	1.45	13	56	12	26	33	39	83	289	66	106	0	1	0	1	153	48	1.43
228	1	1	1	8.06667	5	3	1	1	1	0	0	0	0	1	0	13	50	13	29	34	41	73	253	52	102	3	1	1	1	159.5	58.5	1.58	10	66	11	51	37	34	34	**	46	86	0	2	2	2	168	62	1.7
229	0	1	1	49.7333	5	3	1	0	0	0	0	0	0			**														**			10	48	12	29	31	37	69	**	96.6		0	1	0	1	160	69.2	1.63
230	0	1	1	109.4	4	2		0	0	0	0	0	0			**														**			13	42	13	23	33	38	75	224	68	75	0	1	0	0	150	51.45	1.44
231	1	1	0	34.8667				0	0	0	0	0	0			**														**			12	49	12	25	29	33	79	250	69	93	0	0	0	0	169.2	63.6	1.72
232	0	1	0	146.6				0	0	0	0	0	0			**														**			13	49	13	30	30	31	68	263	59	98	0	1	0	1	148	45.1	1.36
233	1	1	0	29.2				0	1	0	0	0	0	1	0	15	64	14	48	32	41	48	439	99	105	0	0	0	0	186.1	112.5	2.1	15	65	14	47	37	50	54	**	67	106	0	1	0	1	186	96	2.05
234	0	1	0	33				0	0	0	0	0	0			**														**			13	53	13	34	33	45	65	**	73	46	0	1	0	1	147.3	56	1.43
235	1	1	1	90.7667	4	2		0	0	0	0	0	0			**														**			11	58	11	45	35	40	44	266			0	2	0	1	169.5	74.9	1.76
236	1	1	1	32.1667	5	3	1	0	0	0	0	0	0			**														**			12	53	10	33	38	43	68	**	46	113	0	1	0	2	167	57.1	1.63
237	0	1	0	73.2333				0	0	0	0	0	0			**														**			12	43	12	28	33	41	64	**	83	104	0	1	0	2	148	48	1.4
238	1	1	0	28.8				0	1	0	0	0	0	1	0	15	38	13	19	29	38	82	191	80	60	0	1	0	1	170	81	1.79	15	60	16	53	35	45	34	**	64	87	0	2	0	0	167	86	1.77
239	1	1	1	11.9	4	2		0	0	0	0	0	0			**														**			**
240	1	1	0	97.4667				0	0	0	0	0	0			**														**			14	44	14	39	32	44	34	**	78	91	0	1	0	0	166.4	69.8	1.71
241	1	1	1	96.1667	5	3	3	0	0	0	0	0	0			**														**			16	49	18	28	37	64	73	398			0	3	1	1	176	80.8	1.87
242	1	1	0	1.06667				0	0	0	0	0	0	1	0	17	37	15	16	32	39	88	*	46	81	0	0	0	0	165.2	71.6	1.7	11	58	11	35	32	44	71	**	84	111	0	2	0	1	165.2	71.6	1.7
243	1	1	1	43.3	5	3	4	0	0	1	0	0	0	1	0	19	48	20	27	32	38	74	472	55	91	0	1	0	0	168.1	68.6	1.73	17	53	15	30	36	41	73	**	144	151	0	0	0	0	168	60.2	1.68
244	0	1	1	84.5	5	3	3	0	0	0	0	0	0			**														**			13	35	13	21	27	41	67	159	97	139	0	1	1	0	155	64	1.55
245	0	1	0	20.1333				0	0	0	0	0	0	1	0	13	39	12	26	27	29	63	*	42	72	0	0	0	0	151	76	1.54	15	53	13	32	30	42	68	337	50	99	0	0	0	1	148	64.5	1.47
246	1	1	0	54.6667				0	0	0	0	0	0			**														**			9	45	13	26	34	44	73	**	88	77	0	2	0	0	165.6	68	1.69
247	1	1	1	25.0333	5	3	1	0	0	0	0	0	0			**														**			12	47	12	27	30	36	73	**	84	125	0	1	0	0	170	63.4	1.73
248	0	1	1	5.63333	5	3	1	0	0	0	0	0	0	1	0	9	52	9	37	28	45	60	*	123	115	0	1	0	0	155	71.7	1.57	10	52	9	31	29	39	50	**	113	95	0	1	0	0	167	82.2	1.76
249	0	1	1	13.0333	5	3	1	0	0	0	0	0	0	1	0	10	51	11	35	33	31	58	*	69	119	0	1	0	0	162	55	1.57	13	51	14	34	38	41	58	**	39	75	0	0	0	1	166	51.3	1.54
250	1	1	1	29.3333	1	1		0	0	0	0	0	0	1	0	15	54	16	15	32	44	*	*	58	118	0	1	0	0	167	76.3	1.74	15	50	16	32	35	48	64	**	78	107	0	1	0	0	170	72.1	1.76
251	0	1	1	73.6333	5	3	3	0	0	0	0	0	0			**														**			12	38	11	27	24	25	57	**	50	75	0	1	0	0	150	51	1.44
252	0	1	0	116.1				0	0	0	0	0	0			**														**			13	40	13	27	35	42	61	186	45	84	0	0	0	1	158	50.2	1.48
253	1	1	0	26.0333				0	1	0	0	0	1	1	0	17	47	15	35	38	46	50	*	83	46	0	2	0	0	175.4	100.4	1.92	12	45	12	33	35	41	53	172	43	88	0	1	0	0	173.1	89	1.86
254	0	1	0	73.0667				1	0	0	0	0	1	1	0	10	52	11	36	30	46	56	231	71	110	0	2	0	1	155	51.7	1.49	**
255	1	1	0	38.2333				0	0	0	0	0	0	1	0	12	52	12	30	35	44	73	*	86	111	0	1	0	0	187	80.4	2.01	11	53	11	29	27	42	75	239	89	111	0	1	0	0	187.4	70.4	1.91
256	1	1	0	29.3667				1	1	0	0	0	0	0	1	15	46	14	28	29	40	68	*	98		0	0	0	0	160	57	1.58	11	37	11	19	29	31	81	**			0	0	0	0	165	56.4	1.61
257	1	1	1	41.2	4	2		0	0	0	0	0	0			**														**			**
258	1	1	0	88.0333				0	0	0	0	0	0			**														**			13	51	13	33	28	33	63	265	61	77	0	1	0	0	168.9	59.7	1.67
259	0	1	0	88.7				0	0	0	0	0	0			**														**			12	46	10	28	32	41	68	188	80	95	0	1	0	1	156.5	53	1.52
260	0	1	0	116.1				0	0	0	0	0	0			**														**			**
261	1	1	1	55.3	2	4		0	1	0	0	0	1	1	0	9	78	10	66	33	43	30	*	41	80	0	3	0	1	164	62	1.65	13	80	14	65	30	50	30	**			0	3	0	1	173	57	1.66
262	0	1	1	7	4	2		0	0	0	0	0	0	1	0	14	47	13	30	26	42	65	270	50	96	0	1	0	1	155	61.7	1.54	10	49	11	30	31	42	70	**	70	99	0	1	0	1	155	63.4	1.55
263	0	1	0	101.167				0	0	0	0	0	0			**														**			14	40	13	33	28	38	40	196	91		0	1	0	0	150	40.3	1.3
264	1	1	0	18.7				1	0	0	0	0	0	1	0	8	46	10	20	25	30	80	*	123	85	0	0	0	0	165	49.8	1.66	**
265	1	1	1	47.1	1	1		0	0	0	0	0	0			**														**			9	57	8	46	27	45	38	**	80	16	0	2	0	0	160	49	1.48
266	1	1	0	32.3				0	0	0	0	0	0	1	0	10	52	12	34	34	39	64	*	78	127	0	0	0	0	169.9	76.6	1.78	**
267	1	1	1	44.6333	1	1		0	0	0	0	0	0			**														**			14	46	14	32	32	36	58	**	78	99	0	1	0	1	172	59	1.68
268	1	1	0	90.8667				0	0	0	0	0	0			**														**			13	57	13	47	36	52	37	351	150	53	0	3	0	1	160	72	1.64
269	0	1	1	51.9333	5	3	2	0	0	0	0	0	0			**														**			**
270	1	1	0	23.2333				0	0	0	0	0	0	1	0	13	54	13	40	24	50	53	*	107	75	0	1	0	0	174.1	78	1.83	11	39	11	18	30	35	85	**	65	51	0	0	0	0	175	68.2	1.81
271	1	1	1	54.1667	4	2		1	0	0	0	0	0	0	1	12	48	12	31	38	36	62	233	89	53	0	1	0	1	164.9	72	1.7	14	46	13	33	39	41	56	**	88		0	1	0	0	165	64.9	1.67
272	1	1	1	81.4333	3	4		0	0	0	0	0	0			**														**			**
273	1	1	0	108.9				0	0	0	0	0	0			**														**			**
274	1	1	0	46.3				0	0	1	1	0	0			**														**			**
275	1	1	0	73.0667				0	0	0	0	0	0			**														**			14	54	14	32	36	41	70	348	159	122	0	2	0	2	155.4	51.2	1.49
276	0	1	1	8.76667	5	3	1	1	0	0	0	1	0	0	1	12	45	12	30	27	51	*	*	*		0	1	0	0	150	59.8	1.47	12	48	12	30	25	52	64	**	77		0	0	0	0	150	60.9	1.48
277	0	1	0	98.7				0	0	0	0	0	1	1	0	9	52	9	38	31	43	42	*	85	39	0	3	0	0	150.7	73.1	1.53	13	53	10	28	31	44	79	**	65	113	0	1	0	0	150.5	60	1.48
278	0	1	1	30.5	4	2		1	0	0	0	0	0	1	0	14	36	14	24	29	34	64	180	53	95	0	1	0	1	152	53.6	1.47	12	34	11	20	27	41	70	130	120	144	0	0	0	0	155	58.4	1.53
279	1	1	0	74.6				0	0	0	0	0	0			**														**			13	54	13	29	34	38	75	**	65	103	0	1	0	0	168	75.3	1.75
280	1	1	1	97	5	3	3	0	0	0	0	0	0			**														**			**
281	1	1	1	96.7	4	2		0	0	0	0	0	0			**														**			**
282	0	1	0	78.3333				0	1	0	0	0	0			**														**			10	36	10	24	20	30	65	110	40	101	0	1	0	0	142	63.5	1.39
283	0	1	0	37				0	0	0	0	0	0			**														**			11	48	11	31	28	37	66	**	73	113	0	1	0	0	152	56	1.48
284	1	1	0	3.1				1	0	0	0	0	1	0	1	13	67	12	56	33	54	32	423	90		0	3	0	3	160	54.3	1.55	12	59	10	49	36	52	22	**			0	3	0	2	165	53.9	1.57
285	0	1	1	32.3333	5	3	1	0	0	1	0	1	1	1	0	15	58	15	43	37	41	50	*	60	127	0	2	0	1	139.1	49.9	1.31	15	50	14	32	33	37	60	**	104	128	0	3	0	2	150	54.6	1.45
286	0	1	0	35.2333				0	0	0	0	0	0	1	0	14	39	14	24	24	32	68	*	97	125	0	1	0	0	158	48.8	1.46	10	40	11	25	32	45	69	**	39	92	0	0	0	0	150.8	60.5	1.49
287	0	1	0	38.3				0	1	1	0	0	1	1	0	11	46	13	26	23	35	75	*	**		0	2	0	0	157	55.6	1.54	10	47	10	29	29	39	68	183	72	120	0	1	0	1	154	51.8	1.49
288	0	1	0	49.5667				0	0	0	0	0	0			**														**			13	52	13	35	30	35	60	**	79	123	0	1	0	0	153.7	56.5	1.51
289	0	1	0	25.6				0	0	0	0	0	0	1	0	15	35	13	22	29	31	68	*	**		0	0	0	0	150	64.3	1.49	14	59	14	33	33	37	74	386	65	97	0	1	0	0	150	41	1.31
290	1	1	0	20.6333				0	0	1	0	0	0			**														**			**
291	0	1	1	90.0667	7	4		0	0	0	0	0	0			**														**			17	26	17	16	27	28	71	185	102	133	0	0	0	0	165	35.4	1.27
292	0	1	0	23.7667				0	0	0	0	0	0	1	0	14	48	14	26	38	43	76	*	49	98	0	1	0	1	166.4	92.6	1.78	**
293	1	1	1	60.2	5	3	1	0	0	0	0	0	0			**														**			12	60	10	43	33	49	57	**	91	85	0	0	0	0	163	59.2	1.63
294	0	1	0	22.9				0	0	0	0	0	0	1	0	14	36	13	21	31	31	74	169	40	65	0	1	0	0	155	55.6	1.52	14	48	13	32	30	41	62	256	37	71	0	0	0	1	152	53.5	1.47
295	0	1	1	107.167	4	2		0	1	0	0	0	0			**														**			15	53	16	40	31	43	49	**	36	99	0	1	0	1	151	52.9	1.46
296	1	1	0	79.4333				0	0	0	0	0	0			**														**			13	56	13	35	45	40	68	**	93	74	0	1	0	1	175	65	1.78
297	1	1	1	22.1	8	4		1	0	0	0	0	0	1	0	16	46	18	27	29	41	73	*	45	86	0	0	0	0	161	61.7	1.61	13	42	13	28	35	47	60	212	51	93	0	1	0	2	165	56.9	1.61
298	0	1	1	21.7333	5	3	1	0	1	0	0	0	1	1	0	11	46	10	33	28	38	50	*	118	56	0	2	0	0	147.5	50.2	1.41	12	52	14	41	27	35	44	**	103	95	0	3	0	0	147	52.7	1.41
299	0	1	0	28.2667				0	0	0	0	0	0	1	0	9	37	9	26	28	26	56	*	49	63	0	1	0	0	164	61.2	1.65	10	37	9	22	30	27	71	111	65	107	0	1	0	0	164	54.8	1.58
300	1	1	0	30.1				0	1	0	0	0	0			**														**			12	41	13	22	33	37	78	194	74	110	0	2	0	2	163	51.7	1.53
301	0	1	1	11.9667	4	2		0	0	0	1	0	0	1	0	12	45	11	31	23	28	70	*	97	140	0	1	0	0	140	40	1.25	10	46	10	36	22	26	60	**	34	69	0	0	0	0	147	41.1	1.3
302	0	1	1	15.3333	5	3	1	1	1	0	0	0	0	1	0	11	48	12	38	23	43	42	*	90	109	0	1	0	0	152	64	1.51	12	58	10	52	33	41	39	**	75	140	0	1	3	0	152	63.4	1.51
303	1	1	1	15.6667	1	1		0	0	0	0	0	0	1	0	14	58	14	44	30	37	45	396	33	71	0	1	0	1	163	62.9	1.64	14	58	14	44	30	37	45	396	33	71	0	1	0	1	163	58	1.62
304	1	1	0	25				0	0	0	0	0	0	1	0	15	54	15	33	33	51	68	*	81	112	0	1	1	0	162	69.1	1.65	12	41	11	25	34	34	70	**	74	120	0	0	0	0	161	70.4	1.64
305	0	1	0	72.3				0	0	0	0	0	0	1	0	11	43	9	24	35	39	76	*	35	86	0	0	0	1	163	82	1.7	13	41	13	26	39	38	58	**	61	107	0	3	0	1	162	76.5	1.68
306	1	1	0	63.8				0	0	0	0	0	0			**														**			**
307	1	1	0	55.4667				0	0	0	0	0	0	1	0	15	36	11	22	32	33	71	*	**		0	1	0	0	164.3	71.9	1.69	**
308	0	1	0	134.5				0	0	0	0	0	0			**														**			**
309	1	1	0	42.3				1	0	0	0	0	1	1	0	15	50	15	30	36	49	69	356	107	61	0	2	0	0	163	66.7	1.66	16	50	15	34	32	44	60	375	79	86	0	1	0	1	165	69.2	1.69
310	1	1	0	29.0333				0	0	0	0	0	0			**														**			13	50	14	25	34	43	80	290	54	96	0	0	0	1	161.2	76	1.66
311	1	1	1	33.4333	5	3	1	0	0	0	0	0	0			**														**			**
312	1	1	1	90.3333	5	3	1	0	0	0	0	0	0			**														**			15	44	15	26	37	43	73	**	106	109	0	1	3	2	168	64.5	1.71
313	0	1	0	35.8				0	0	0	0	0	0	1	0	13	47	13	28	33	50	71	*	107	85	0	1	0	1	150	60	1.47	12	45	12	33	31	41	53	**	46	95	0	1	0	1	150	56	1.46
314	1	1	1	26.2333	1	1		0	0	0	0	0	1	1	0	12	69	12	60	39	33	29	*	85	51	0	3	0	0	161	73.5	1.65	14	70	14	56	40	41	35	**	36	65	0	1	0	0	163	69.4	1.66
315	1	1	0	66.6				0	0	0	0	0	0			**														**			15	42	14	27	36	50	64	**			0	1	0	1	168	70	1.73
316	1	1	0	57				0	1	0	0	0	0	1	0	13	52	13	36	37	46	56	305	90	107	0	1	0	0	151	61	1.49	10	53	11	37	33	47	57	**	103	122	0	2	0	0	151	61.1	1.49
317	0	1	0	23.5667				0	0	0	0	0	0			**														**			**
318	0	1	0	53.8333				0	1	0	0	0	0	1	0	14	64	15	45	31	47	54	*	108	123	0	1	0	2	154	53.3	1.5	16	53	13	35	33	44	64	**	65	100	0	1	0	2	154	56.9	1.51
319	0	1	1	65.7667	8	4		0	0	0	0	0	0	1	0	17	49	17	21	32	43	87	*	53	120	0	0	0	1	135	45	1.24	15	50	13	27	35	39	77	**	45	101	0	1	0	0	135	45	1.24
320	1	1	0	118.167				0	0	0	0	0	0			**														**			13	43	15	21	36	39	82	**	128	103	0	1	0	1	160	50.6	1.5
321	0	1	0	15.2333				0	0	0	0	0	0			**														**			**
322	1	1	1	5.9	5	3	3	1	0	0	0	0	0	1	0	11	57	12	36	32	39	67	*	53	67	0	0	0	0	180	113	2.02	11	50	11	33	32	32	61	208	62	104	0	1	0	1	180	80.4	1.92
323	1	1	0	118.133				0	0	0	0	0	0			**														**			11	43	12	29	35	33	60	180	41	65	0	0	0	0	172	62	1.72
324	1	1	1	18.2333	5	3	1	0	0	0	0	0	0	1	0	9	49	9	26	32	35	76	*	38	63	0	0	0	0	165	72	1.7	12	56	12	35	36	28	64	**	125	103	0	1	0	1	162	64.9	1.64
325	0	1	1	92.3667	5	3	7	0	0	0	0	0	0			**														**			16	46	16	35	27	40	56	**	61	106	0	1	2	1	150	61.6	1.48
326	1	1	1	5.4	5	3	1	0	0	0	0	1	0	1	0	15	45	15	26	36	39	68	*	65	84	0	1	0	0	155	57.4	1.52	**
327	1	1	0	44.2				0	0	0	0	0	0	1	0	12	49	13	33	30	32	62	232	40	70	0	0	0	0	168	64	1.71	13	43	13	26	32	33	70	222	48	74	0	1	0	1	168	72.6	1.74
328	0	1	1	96.3	2	4		0	0	0	0	0	0			**														**			14	37	15	21	32	44	76	**	111	183	1	1	0	1	141.8	75.4	1.43
329	0	1	0	38.5				0	0	0	0	0	1	1	0	14	42	13	29	31	41	60	*	81	114	0	2	0	1	157.1	54	1.54	13	42	13	29	31	41	60	**	81	114	0	2	0	1	157.1	60.6	1.56
330	1	1	0	55.9				0	0	0	0	0	0			**														**			**
331	1	1	0	30.2333				0	0	1	0	0	0	1	0	10	64	10	38	30	36	70	*	88	114	0	0	0	0	168	84.1	1.78	14	63	14	43	28	47	59	453			0	1	0	1	168	78	1.76
332	0	1	0	107.767				0	0	0	0	0	0			**														**			12	48	10	28	29	35	72	195	71	89	0	1	0	0	154	56.2	1.51
333	0	1	1	79.7667	4	2		0	0	0	0	0	0			**														**			9	48	11	26	34	38	75	178	108	137	0	1	1	2	145	42	1.3
334	1	1	0	33.3				0	0	0	0	0	0	1	0	11	50	11	31	34	35	69	*	73	112	0	1	0	0	170	59.6	1.68	12	37	12	22	30	25	71	**	58	96	0	1	0	0	168	57.2	1.63
335	0	1	0	12.3333				0	1	0	0	0	0	1	0	11	43	10	26	29	33	58	140	54	65	0	0	0	0	154.5	58	1.52	**
336	1	1	1	27.5	5	3	1	0	0	0	0	1	0	1	0	12	53	12	32	32	34	69	273	104	112	0	1	0	1	163	61.5	1.64	**
337	0	1	0	73				0	0	0	0	0	0	1	0	11	57	12	39	30	45	59	266	92	46	0	1	0	1	161.1	51.6	1.52	**
338	1	1	0	50.5				0	0	0	0	0	0	1	0	20	57	21	34	35	45	71	*	48	64	0	1	0	1	173	108	1.92	14	63	14	40	39	57	64	**	103	58	0	2	0	1	173	98.	1.88
339	1	1	1	86.1333	5	3	1	0	1	0	0	0	0			**														**			14	41	14	23	37	31	76	**	39	64	0	0	0	1	170	45.6	1.47
340	0	1	0	35.6333				0	1	0	0	0	0	1	0	14	51	14	32	31	41	66	306	102	60	0	1	0	0	154.4	72.3	1.57	14	50	14	30	32	45	70	**	102	81	0	2	0	0	155	61.2	1.54
341	0	1	0	10.4333				0	0	0	0	0	0			**														**			**
342	1	1	1	93.3	6	4		0	0	0	0	0	0			**														**			13	63	13	52	26	46	34	382	65	99	0	2	0	0	162	79	1.68
343	0	1	0	32.9333	5	3		0	0	0	0	0	0	1	0	17	50	14	23	31	38	65	*	82	92	0	1	0	0	146.6	58.9	1.43	13	54	13	37	33	41	58	**	72	100	0	2	0	1	146.6	52	1.4
344	0	1	1	42.4	5	3	1	0	0	0	0	0	0			**														**			**
345	0	1	1	13.8	5	3	1	0	0	0	0	0	0	1	0	13	49	13	28	34	44	73	*	72	138	0	1	0	0	147	63	1.45	13	45	13	31	27	31	56	**	38	92	0	1	0	0	155	65.3	1.55
346	1	1	0	90.5667				0	0	0	0	0	0	1	0	17	53	13	27	26	40	79	345	85	50	0	1	0	0	172.5	100	1.88	16	50	16	32	31	35	66	**			0	0	0	0	172	87	1.84
347	0	1	0	60.1667				0	0	0	0	0	0	1	0	11	52	11	35	32	38	62	*	52	98	0	1	0	1	149	60.3	1.46	11	52	11	35	32	38	62	**	52	98	0	1	0	1	149	52.8	1.44
348	1	1	0	26.2				0	0	0	0	0	0			**														**			**
349	0	1	0	18.1667				0	0	0	0	0	0			**														**			15	53	15	44	37	41	50	**	112	110	0	2	0	2	147	55.6	1.42
350	1	1	1	32.6667	4	2		1	0	0	0	0	0	0	1	14	45	13	29	37	37	65	241	57	83	0	1	0	0	169	65.4	1.73	16	54	12	41	39	48	47	348	114	100	0	1	0	0	170	62.2	1.71
351	0	1	0	72.6				0	0	0	0	0	0			**														**			11	41	11	24	32	34	71	169	154	184	0	1	0	2	162	56.8	1.6
352	0	1	0	97.8667				0	0	0	0	0	0			**														**			15	51	14	42	35	45	35	**	74	106	0	3	0	1	153	53	1.48
353	1	1	0	4.13333				1	0	1	0	0	0	1	0	11	53	12	35	33	44	62	*	50	63	0	0	0	0	162	89.7	1.72	**
354	0	1	1	48.3	5	3	3	1	0	0	0	1	0			**														**			13	42	13	27	28	50	66	**	76	72	0	2	0	1	150	43.6	1.35
355	1	1	1	61.4333	5	3	1	0	0	0	0	0	0	1	0	13	53	13	38	38	44	55	*	75	74	0	1	0	0	161.6	70.8	1.65	15	48	15	33	38	43	59	**	108	67	0	2	0	0	163	58.1	1.62
356	1	1	1	80.8667	4	2		0	1	0	0	0	0	1	0	14	38	16	17	37	29	87	*	29	54	0	0	0	0	159	71.5	1.62	11	62	12	48	31	43	31	**	86	113	0	2	0	1	158	71.5	1.61
357	1	1	1	48.4667	4	2		0	0	0	0	0	0			**														**			14	50	14	29	39	39	74	**	62	86	0	1	0	0	160	57.5	1.59
358	0	1	0	90.8333				0	0	0	0	0	0	1	0	12	46	12	29	30	48	68	212	126	114	0	1	0	0	148.8	56.5	1.45	10	37	10	22	32	65	70	132	174	133	0	2	1	1	158	35.9	1.26
359	0	1	1	50.1667	4	2		0	0	0	0	0	0	1	0	12	65	12	55	27	41	39	*	80	111	0	1	0	1	156	40	1.32	13	62	13	44	30	44	53	375	171	155	0	2	1	1	144	44	1.33
360	0	1	1	48.7333	5	3	1	0	0	0	0	0	0	1	0	14	52	10	29	38	37	74	*	51	73	0	1	0	2	163	60	1.63	10	45	11	31	33	32	58	**	73	128	0	0	0	1	150	42	1.32
361	0	1	1	35.3333	1	1		1	0	0	0	0	0	0	1	15	42	18	22	30	31	80	*	51	97	0	0	0	0	150	56	1.46	13	49	13	29	26	42	68	**	128		0	2	2	1	150	48.5	1.42
362	1	1	0	26				0	0	1	0	0	0	1	0	11	40	11	21	30	40	50	*	102	86	0	1	0	0	164.4	60.2	1.65	13	53	13	36	33	57	62	**	156	137	0	2	0	1	164	55.1	1.58
363	0	1	0	83.5				1	0	0	0	0	0	1	0	13	57	13	45	29	50	42	*	69	60	0	1	0	0	154.5	54.5	1.51	16	45	13	32	31	44	55	**	59	110	2	0	1	1	152.2	69	1.53
364	0	1	0	5.76667				1	0	0	0	0	0	1	0	13	48	12	30	36	41	64	*	36	64	0	1	0	0	148	67.5	1.48	14	52	13	40	33	38	41	**	31	70	0	1	0	0	158	60.4	1.57
365	0	1	0	44.4333				0	0	0	0	0	0			**														**			**
366	1	1	0	3.13333				1	0	0	0	0	0	1	0	14	59	13	38	31	53	64	*	58	49	0	1	0	1	165	72	1.7	11	56	11	20	29	43	58	**	73	85	0	1	0	1	165	72	1.7
367	0	1	0	77.5333				0	0	0	0	0	0	1	0	15	48	14	29	33	45	70	*	56	75	0	1	0	0	165	87	1.75	13	43	13	23	26	43	77	**	95	108	0	1	0	0	161.9	76	1.67
368	1	1	0	28.8667				0	0	0	0	0	0			**														**			**
369	0	1	1	6.8	1	1		1	0	0	0	0	0	0	1	14	52	12	32	34	49	69	*	106	138	0	0	0	0	160	74.1	1.64	12	55	10	44	33	45	40	**	125		0	2	0	1	160	61.4	1.6
370	0	1	0	62.6667				0	0	0	0	0	0	1	0	15	52	16	39	34	36	40	*	43	108	0	1	0	1	161	63.4	1.62	16	56	13	33	34	39	71	395	44	88	0	1	0	1	161	60	1.61
371	1	1	0	6.43333				0	0	0	0	0	0	1	0	14	44	13	27	36	38	68	*	55	103	0	0	0	0	163	67	1.66	16	45	14	28	39	43	67	**	97	129	0	1	0	0	174	63.3	1.75
372	1	1	0	35.1				0	0	0	0	0	0			**														**			**
373	1	1	0	35.3333				1	0	0	0	0	0			**														**			14	53	13	37	34	41	58	312	78	94	0	1	0	1	163	69.1	1.66
374	0	1	0	13.8667				0	0	0	0	0	0			**														**			**
375	0	1	0	66.4667				0	0	0	0	0	0			**														**			10	40	9	20	23	32	80	131	76	85	0	1	0	0	153	50.7	1.47
376	0	1	1	34.6667	7	4		0	0	0	0	0	1	1	0	9	45	8	37	29	31	36	*	103	80	0	2	0	1	145	39.4	1.26	9	50	9	40	30	35	40	168	92	66	0	1	0	1	145	42.4	1.31
377	1	1	0	64.1667				0	0	0	0	0	0	1	0	14	50	14	26	39	35	67	*	50	75	0	1	0	1	175	86.4	1.87	**
378	0	1	0	58.2				0	0	0	0	0	0			**														**			12	52	12	42	32	36	38	**			0	1	0	0	150	81	1.55
379	0	1	0	50.7333				0	0	1	0	0	0	1	0	10	50	10	39	26	37	40	*	84	114	0	1	0	1	148.4	49.6	1.42	12	49	12	42	29	41	31	243	91	85	0	2	0	1	148.4	50	1.42
380	0	1	0	54.1333				0	0	0	0	0	0	1	0	13	54	13	37	32	40	57	316	65	131	0	1	1	0	151	65.5	1.5	13	48	13	27	34	42	74	**	45	101	0	0	0	1	148.5	60	1.46
381	1	1	0	48.7667				1	1	0	0	0	0	0	1	15	59	14	44	36	43	51	*	78	45	0	1	0	0	173	96	1.88	13	65	13	57	36	40	25	421	35	83	0	2	0	1	173	67.5	1.78
382	1	1	0	4.63333				0	0	0	0	0	0			**														**			14	59	13	40	38	50	59	**			0	1	0	1	175	81.9	1.86
383	1	1	0	48.5				0	0	0	0	0	0	1	0	12	46	13	36	36	39	42	*	90	53	0	1	0	0	168.5	79.4	1.77	12	56	12	41	34	50	50	**	88	46	0	2	0	1	167	71	1.72
384	0	1	0	47.3333				1	0	0	0	0	0	1	0	14	45	15	23	32	34	70	*	79	145	0	1	0	0	155	46.6	1.42	14	43	14	24	35	45	76	**	71	125	0	1	0	0	150	52.5	1.45
385	1	1	0	18.5667				0	0	0	0	0	0			**														**			**
386	1	1	0	8.46667				1	0	0	0	0	0	0	1	14	39	13	26	35	34	63	*	34	63	0	0	0	2	163	60.4	1.45	13	45	12	26	36	37	70	**	47	97	0	1	0	1	165	58.8	1.64
387	0	1	0	5.8				0	0	0	0	0	1	1	0	11	55	11	46	25	46	35	266	90	73	0	3	0	0	156	56	1.53	**
388	1	1	0	4.43333				1	0	0	0	0	0	0	1	14	53	13	27	35	45	80	300	110	78	0	0	0	0	159	61.4	1.59	14	46	14	29	35	48	66	273	134	134	0	0	0	0	159	58	1.58
389	1	1	1	12.8333	4	2		1	0	0	0	0	0	0	1	13	52	15	28	40	37	77	330	100		0	0	0	1	162	61.8	1.63	**
390	1	1	0	27.5333				0	0	0	0	0	0	1	0	16	52	16	34	41	47	62	*	50	98	0	1	1	0	170	74	1.63	16	52	16	34	41	47	62	**	50	98	0	1	0	1	170	81	1.79
391	0	1	0	31.8667				0	0	0	0	0	0	1	0	12	46	11	28	33	44	69	199	96	111	0	1	0	0	148.5	52.7	1.43	13	49	13	33	29	50	61	264	81	76	0	1	0	0	150	40	1.29
392	1	1	0	21.4				0	0	0	0	0	0	1	0	12	68	12	42	35	51	67	381	40	95	0	1	0	1	165	98.6	1.79	16	47	15	29	40	50	69	**			0	1	1	0	164	57.4	1.62
393	1	1	0	22				0	0	0	0	0	0	1	0	15	59	15	37	35	57	66	447	43	56	0	1	0	2	162	65	1.64	14	58	14	39	33	58	61	**	43	79	0	1	0	1	159	63.5	1.59
[truncated: 40 more columns]
